# Supplementary material for: A Japanese single-center experience of the efficacy and safety of asfotase alfa in pediatric-onset hypophosphatasia
Source: Orphanet J Rare Dis. 2022 Feb 23;17:78. doi: 10.1186/s13023-022-02230-y (PMC8867653; doi:10.1186/s13023-022-02230-y)
Supplement: Supplementary file 3 — Additional file 3. Japanese prevalence of the each variant with Japanese Multi Omics Reference Panel. [file 13023_2022_2230_MOESM3_ESM.xlsx]

## Sheet: Sheet1
Additional file 3. Japanese prevalence of the each variant with Japanese Multi Omics Reference Panel
1	variant	RefseqID	freq (14kJPN)
	c.613G>A (p.Ala205Thr)	rs751455369	0.0005
	c.1559delT (p.Leu520fs)	rs387906525	0.00138
2
	c.984_986delCTT (p.Phe327del)	NA	NA
	Heterozygous variant
3
	c.526G>A (p.Ala176Thr)/	NA	NA
	c.920C>T (p.Pro307Leu)	rs768555495	NA
4
	c.1559delT (p.Leu520fs)	rs387906525	0.00138
	Heterozygous variant
5
	c.382G>A (p.Val128Met)	rs1159854007	NA
	c.529G>A (p.Ala177Thr)	rs199669988	0.01816
6
	c.382G>A (p.Val128Met)	rs1159854007	NA
	c.529G>A (p.Ala177Thr)	rs199669988	0.01816
7
	c.572A>G (p.Glu191Gly)	NA	0.00032
	c.1559delT (p.Leu520fs)	rs387906525	0.00138
8
	c.979T>C (p.Phe327Leu)	rs121918010	0.00237
	c.1559delT (p.Leu520fs)	rs387906525	0.00138
9
	c.568_570delAAC(p.Asn190del)	NA	NA
	c.979T>C (p.Phe327Leu)	rs121918010	0.00237
10
	c.1333T>C (p.Ser445Pro)	NA	NA
	c.1559delT (p.Leu520fs)	rs387906525	0.00138
	NA:Not applicable
